# Supplementary material for: Genetic Polymorphisms of NLRP3 (rs4612666) and CARD8 (rs2043211) in Periodontitis and Cardiovascular Diseases
Source: Biology (Basel). 2021 Jun 27;10(7):592. doi: 10.3390/biology10070592 (PMC8301148; doi:10.3390/biology10070592)
Supplement: Supplementary file 1 [file biology-10-00592-s001.zip]

Archive with 1 entries (1 files):
- biology-1241977-supplementary.pdf
